# Supplementary material for: Targeting Plasmodium falciparum IspD in the Methyl-d-erythritol Phosphate Pathway: Urea-Based Compounds with Nanomolar Potency on Target and Low-Micromolar Whole-Cell Activity
Source: J Med Chem. 2024 Sep 20;67(19):17070–86. doi: 10.1021/acs.jmedchem.4c00212 (PMC11472328; doi:10.1021/acs.jmedchem.4c00212)
Supplement: Supplementary file 2 — jm4c00212_si_002.csv [file jm4c00212_si_002.csv]

Compound	Smile	PfIspD (IC50 nM)	PfNF54 (IC50 µM)
4	O=C(NC1=CC=C(N)C=C1)NC2=CC(S(N3CCCC3)(=O)=O)=CC=C2	17000 ± 2000	n.a.
5	O=C(NC1=CC=C(Cl)C=C1)NC2=CC(S(N3CCCC3)(=O)=O)=CC=C2	130 ± 12	38 ± 2
6	O=C(NC1=CC=C(C)C=C1)NC2=CC(S(N3CCCC3)(=O)=O)=CC=C2	370 ± 80	37 ± 1
7	O=C(NC1=CC=C(C(OC)=O)C=C1)NC2=CC(S(N3CCCC3)(=O)=O)=CC=C2	170 ± 20	n.a.
8	O=C(NC1=CC(S(=O)(N2CCCC2)=O)=CC=C1)NC3=CC=C([N+]([O-])=O)C=C3	41 ± 7	8.5 ± 1.2
9	O=C(NC1=CC=C(S(=O)(C)=O)C=C1)NC2=CC(S(N3CCCC3)(=O)=O)=CC=C2	330 ± 40	17 ± 1
10	O=C(NC1=CC=C(C#N)C=C1)NC2=CC(S(N3CCCC3)(=O)=O)=CC=C2	41 ± 11	10 ± 1
11	O=C(NC1=CC=C(C(F)(F)F)C=C1)NC2=CC(S(N3CCCC3)(=O)=O)=CC=C2	91 ± 19	4.2 ± 0.5
12	O=C(NC1=CC=CC(C(F)(F)F)=C1)NC2=CC(S(N3CCCC3)(=O)=O)=CC=C2	415 ± 60	5.0 ± 0.1
13	O=C(NC1=CC(Cl)=CC(Cl)=C1)NC2=CC(S(N3CCCC3)(=O)=O)=CC=C2	135 ± 30	7.4 ± 0.6
14	O=C(NC1=C(F)C=C(C(F)(F)F)C=C1)NC2=CC(S(N3CCCC3)(=O)=O)=CC=C2	135 ± 30	8.7 ± 1.0
15	O=S(C1=CC=CC(NC(NC2=CC=C(C=CC=C3)C3=C2)=O)=C1)(N4CCCC4)=O	n.a.	23 ± 3
16	O=C(NC1=CC(S(=O)(N2CCCC2)=O)=CC=C1)NC3=CC=C(OC4=CC=CC=C4)C=C3	>1000	7.4 ± 1.0
17	O=C(NC1=CC(S(=O)(N2CCCC2)=O)=CC=C1)NC3=CC(CN4CCOCC4)=CC=C3	>1000	6.5 ± 0.8
18	O=S(C1=CC=CC(NC(NC2=CC=CC(CN3C=CN=C3)=C2)=O)=C1)(N4CCCC4)=O	>1000	17 ± 3
19	O=S(C1=CC(N)=CC=C1)(N2CCCC2)=O	/	/
20	O=C(N(C)C1=CC=C([N+]([O-])=O)C=C1)NC2=CC(S(N3CCCC3)(=O)=O)=CC=C2	>1000	n.a.
21	O=C(N(C)C1=CC(S(N2CCCC2)(=O)=O)=CC=C1)NC3=CC=C([N+]([O-])=O)C=C3	>1000	8 ± 2.0
22	S=C=NC1=CC=C([N+]([O-])=O)C=C1	/	/
23	S=C(NC1=CC=C([N+]([O-])=O)C=C1)NC2=CC(S(N3CCCC3)(=O)=O)=CC=C2	395 ± 60	15 ± 1.0
24	O=C(NC1=CC(S(=O)(N(C)C)=O)=CC=C1)NC2=CC=C([N+]([O-])=O)C=C2	180 ± 20	n.a.
25	O=C(NC1=CC(S(=O)(N(CC)CC)=O)=CC=C1)NC2=CC=C([N+]([O-])=O)C=C2	230 ± 25	3.4 ± 1.0
26	O=C(NC1=CC(S(=O)(N2CCCCC2)=O)=CC=C1)NC3=CC=C([N+]([O-])=O)C=C3	225 ± 20	16 ± 0.6
27	O=C(NC1=CC(S(=O)(N2CCOCC2)=O)=CC=C1)NC3=CC=C([N+]([O-])=O)C=C3	600 ± 110	8.1 ± 0.1
28	O=C(NC1=CC(S(=O)(C2=CC=CC=C2)=O)=CC=C1)[N]C3=CC=C([N+]([O-])=O)C=C3	47 ± 7	9.6 ± 0.3
29	O=C(NC1=CC=CC(C(N2CCCC2)=O)=C1)NC3=CC=C([N+]([O-])=O)C=C3	13000 ± 2000	41 ± 5.7
30	O=C(NC1=CC=CC(CN2CCCC2)=C1)NC3=CC=C([N+]([O-])=O)C=C3	>500000	3.9 ± 0.3
31	O=S(C1=CC(NC(NC2=CC=C([N+]([O-])=O)C=C2)=O)=CC=C1F)(N3CCOCC3)=O	395 ± 3.5	7.3 ± 1.3
32	O=S(C1=CC(NC(NC2=CC=C([N+]([O-])=O)C=C2)=O)=CC=C1C)(N3CCOCC3)=O	2400 ± 300	2.7 ± 0.2
33	O=S(C1=CC(NC(NC2=CC=C([N+]([O-])=O)C=C2)=O)=CC=C1Cl)(N3CCOCC3)=O	>10000	6.9 ± 0.2
34	O=S(C1=CC(NC(NC2=CC=C([N+]([O-])=O)C=C2)=O)=CC=C1F)(N3CCCC3)=O	>10000	6.3 ± 1.4
35	O=S(C1=CC(NC(NC2=CC=C([N+]([O-])=O)C=C2)=O)=C(F)C=C1)(N3CCCC3)=O	>10000	18.4 ± 1.4
36	O=S(C1=CC(NC(NC2=CC=C([N+]([O-])=O)C=C2)=O)=C(Cl)C=C1)(N3CCCC3)=O	2100 ± 300	16.9 ± 3.2
37	O=S(C1=CC(NC(NC2=CC=C([N+]([O-])=O)C=C2)=O)=C(C)C=C1)(N3CCCC3)=O	3600 ± 400	11.0 ± 1.7
38	O=S(C1=C(C)C(NC(NC2=CC=C([N+]([O-])=O)C=C2)=O)=CC(C)=C1)(N3CCCC3)=O	>10000	15.3 ± 0.5
39	O=S(C1=CC(NC(NC2=CC=C([N+]([O-])=O)C=C2)=O)=CC=C1N3CCCC3)(N4CCCC4)=O	>10000	9.7 ± 0.8
40	O=S(C1=CC(NC(NC2=CC=C([N+]([O-])=O)C=C2)=O)=C(N3CCCC3)C=C1)(N4CCCC4)=O	>10000	18.0 ± 2.6
